# Supplementary material for: Comprehensive and realistic simulation of tumour genomic sequencing data
Source: NAR Cancer. 2023 Sep 22;5(3):zcad051. doi: 10.1093/narcan/zcad051 (PMC10516706; doi:10.1093/narcan/zcad051)
Supplement: zcad051_Supplemental_Files [file zcad051_supplemental_files.zip]

Archive with 6 entries (6 files):
- bsVsSto.png
- DNAdamageProfile.png
- sensitivityComparisonChr19_50x200x600x.png
- suppFig1.png
- suppinfo_update7.pdf
- suppinfo_update7.tex
